# Supplementary material for: Ipertrofan Revisited—The Proposal of the Complete Stereochemistry of Mepartricin A and B
Source: Molecules. 2021 Sep 12;26(18):5533. doi: 10.3390/molecules26185533 (PMC8467382; doi:10.3390/molecules26185533)
Supplement: Supplementary file 1 [file molecules-26-05533-s001.zip]

Archive with 1 entries (1 files):
- molecules-1364799-supplementary.pdf
